# Supplementary material for: Transient Increase in AT1R Expression at the Myocardial Infarct Site Is Associated with Early Fibrotic Remodeling in Infarcted Rat Heart
Source: Int J Mol Sci. 2026 Apr 29;27(9):3999. doi: 10.3390/ijms27093999 (PMC13164082; doi:10.3390/ijms27093999)
Supplement: Supplementary file 1 [file ijms-27-03999-s001.zip]

Archive with 1 entries (1 files):
- ijms-4200321-supplementary.pdf
